# Supplementary material for: Saccharomyces cerevisiae Rev7 promotes non-homologous end-joining by blocking Mre11 nuclease and Rad50’s ATPase activities and homologous recombination
Source: eLife. 2024 Dec 4;13:RP96933. doi: 10.7554/eLife.96933 (PMC11616998; doi:10.7554/eLife.96933)
Supplement: Figure 2—figure supplement 2—source data 1. [file elife-96933-fig2-figsupp2-data1.zip]

Archive with 18 entries (17 files):
- Figure 2-figure supplement 2-source data 1/
- __MACOSX/._Figure 2-figure supplement 2-source data 1
- Figure 2-figure supplement 2-source data 1/.DS_Store
- __MACOSX/Figure 2-figure supplement 2-source data 1/._.DS_Store
- Figure 2-figure supplement 2-source data 1/Rev7-N1.tif
- __MACOSX/Figure 2-figure supplement 2-source data 1/._Rev7-N1.tif
- Figure 2-figure supplement 2-source data 1/Rev7-N2.tif
- __MACOSX/Figure 2-figure supplement 2-source data 1/._Rev7-N2.tif
- Figure 2-figure supplement 2-source data 1/Rev7-N3.tif
- __MACOSX/Figure 2-figure supplement 2-source data 1/._Rev7-N3.tif
- Figure 2-figure supplement 2-source data 1/Rev7-C1.tif
- __MACOSX/Figure 2-figure supplement 2-source data 1/._Rev7-C1.tif
- Figure 2-figure supplement 2-source data 1/Rev7-C3.tif
- __MACOSX/Figure 2-figure supplement 2-source data 1/._Rev7-C3.tif
- Figure 2-figure supplement 2-source data 1/Rev7-C2.tif
- __MACOSX/Figure 2-figure supplement 2-source data 1/._Rev7-C2.tif
- Figure 2-figure supplement 2-source data 1/Pgk1.tif
- __MACOSX/Figure 2-figure supplement 2-source data 1/._Pgk1.tif
