# Supplementary material for: Saccharomyces cerevisiae Rev7 promotes non-homologous end-joining by blocking Mre11 nuclease and Rad50’s ATPase activities and homologous recombination
Source: eLife. 2024 Dec 4;13:RP96933. doi: 10.7554/eLife.96933 (PMC11616998; doi:10.7554/eLife.96933)
Supplement: Figure 4—source data 1. [file elife-96933-fig4-data1.zip]

Archive with 8 entries (7 files):
- Figure 4-source data 1/
- __MACOSX/._Figure 4-source data 1
- Figure 4-source data 1/.DS_Store
- __MACOSX/Figure 4-source data 1/._.DS_Store
- Figure 4-source data 1/Figure 4B-source data.tif
- __MACOSX/Figure 4-source data 1/._Figure 4B-source data.tif
- Figure 4-source data 1/Figure 4A-source data.tif
- __MACOSX/Figure 4-source data 1/._Figure 4A-source data.tif
