# Supplementary material for: Saccharomyces cerevisiae Rev7 promotes non-homologous end-joining by blocking Mre11 nuclease and Rad50’s ATPase activities and homologous recombination
Source: eLife. 2024 Dec 4;13:RP96933. doi: 10.7554/eLife.96933 (PMC11616998; doi:10.7554/eLife.96933)
Supplement: Figure 5—figure supplement 1—source data 2. [file elife-96933-fig5-figsupp1-data2.zip]

Archive with 4 entries (3 files):
- Figure 5-figure supplement 1-source data 2/
- __MACOSX/._Figure 5-figure supplement 1-source data 2
- Figure 5-figure supplement 1-source data 2/Figure 5-figure supplement 1-source data 2.pdf
- __MACOSX/Figure 5-figure supplement 1-source data 2/._Figure 5-figure supplement 1-source data 2.pdf
