# Supplementary material for: Saccharomyces cerevisiae Rev7 promotes non-homologous end-joining by blocking Mre11 nuclease and Rad50’s ATPase activities and homologous recombination
Source: eLife. 2024 Dec 4;13:RP96933. doi: 10.7554/eLife.96933 (PMC11616998; doi:10.7554/eLife.96933)
Supplement: Figure 7—source data 1. [file elife-96933-fig7-data1.csv]

Percentage end joining	WT	rev1	rev3	rev7	mre11	sae2	rev1rev3	rev1rev7	rev3rev7	mre11rev7	sae2rev7	rev7-C1	rev7-42
	94	78	78.4	22.7	0	90	54.9	38.2	12.8	0.7	35	50.5	100
	92	90.9	57.5	32.4	0.02	91	64.8	36.8	10.22	0.22	37.2	44	95
	100	61.6	63.36	15.12	1	76	49.4	32	38.29	0	32	34	87
	90	79.2	79.2	22.5	1.5	87	62	28.5	22	0	34.1	59	77
Number of families	1
Number of comparisons per family	12
Alpha	0.05
Dunnett's multiple comparisons test	Mean Diff.	95.00% CI of diff.	Significant?	Summary	Adjusted P Value	A-?
WT vs. rev1	16.575	0.1912564 to 32.95874	Yes	*	0.0461	B	rev1
WT vs. rev3	24.385	8.001256 to 40.76874	Yes	**	0.0011	C	rev3
WT vs. rev7	70.82	54.43626 to 87.20374	Yes	****	<0.0001	D	rev7
WT vs. mre11	93.37	76.98626 to 109.7537	Yes	****	<0.0001	E	mre11
WT vs. sae2	8	-8.383744 to 24.38374	No	ns	0.7111	F	sae2
WT vs. rev1rev3	36.225	19.84126 to 52.60874	Yes	****	<0.0001	G	rev1rev3
WT vs. rev1rev7	60.125	43.74126 to 76.50874	Yes	****	<0.0001	H	rev1rev7
WT vs. rev3rev7	73.1725	56.78876 to 89.55624	Yes	****	<0.0001	I	rev3rev7
WT vs. mre11rev7	93.77	77.38626 to 110.1537	Yes	****	<0.0001	J	mre11rev7
WT vs. sae2rev7	59.425	43.04126 to 75.80874	Yes	****	<0.0001	K	sae2rev7
WT vs. rev7-C1	47.125	30.74126 to 63.50874	Yes	****	<0.0001	L	rev7-C1
WT vs. rev7-42	4.25	-12.13374 to 20.63374	No	ns	0.991	M	rev7-42
Test details	Mean 1	Mean 2	Mean Diff.	SE of diff.	n1	n2	q	DF
WT vs. rev1	94	77.425	16.575	5.639265	4	4	2.939213	39
WT vs. rev3	94	69.615	24.385	5.639265	4	4	4.324145	39
WT vs. rev7	94	23.18	70.82	5.639265	4	4	12.55837	39
WT vs. mre11	94	0.63	93.37	5.639265	4	4	16.55712	39
WT vs. sae2	94	86	8	5.639265	4	4	1.418625	39
WT vs. rev1rev3	94	57.775	36.225	5.639265	4	4	6.42371	39
WT vs. rev1rev7	94	33.875	60.125	5.639265	4	4	10.66185	39
WT vs. rev3rev7	94	20.8275	73.1725	5.639265	4	4	12.97554	39
WT vs. mre11rev7	94	0.23	93.77	5.639265	4	4	16.62805	39
WT vs. sae2rev7	94	34.575	59.425	5.639265	4	4	10.53772	39
WT vs. rev7-C1	94	46.875	47.125	5.639265	4	4	8.356586	39
WT vs. rev7-42	94	89.75	4.25	5.639265	4	4	0.7536443	39
Number of families	1
Number of comparisons per family	6
Alpha	0.05
Dunnett's multiple comparisons test	Mean Diff.	95.00% CI of diff.	Significant?	Summary	Adjusted P Value	A-?
rev7 vs. rev1rev7	-10.695	-26.48112 to 5.091120	No	ns	0.2731	B	rev1rev7
rev7 vs. rev3rev7	2.3525	-13.43362 to 18.13862	No	ns	0.9958	C	rev3rev7
rev7 vs. mre11rev7	22.95	7.163880 to 38.73612	Yes	**	0.0029	D	mre11rev7
rev7 vs. sae2rev7	-11.395	-27.18112 to 4.391120	No	ns	0.222	E	sae2rev7
rev7 vs. rev7-C1	-23.695	-39.48112 to -7.908880	Yes	**	0.0022	F	rev7-C1
rev7 vs. rev7-42	-66.57	-82.35612 to -50.78388	Yes	****	<0.0001	G	rev7-42
Test details	Mean 1	Mean 2	Mean Diff.	SE of diff.	n1	n2	q	DF
rev7 vs. rev1rev7	23.18	33.875	-10.695	5.658532	4	4	1.890066	21
rev7 vs. rev3rev7	23.18	20.8275	2.3525	5.658532	4	4	0.4157438	21
rev7 vs. mre11rev7	23.18	0.23	22.95	5.658532	4	4	4.055822	21
rev7 vs. sae2rev7	23.18	34.575	-11.395	5.658532	4	4	2.013773	21
rev7 vs. rev7-C1	23.18	46.875	-23.695	5.658532	4	4	4.187481	21
rev7 vs. rev7-42	23.18	89.75	-66.57	5.658532	4	4	11.76453	21
