# Supplementary material for: Saccharomyces cerevisiae Rev7 promotes non-homologous end-joining by blocking Mre11 nuclease and Rad50’s ATPase activities and homologous recombination
Source: eLife. 2024 Dec 4;13:RP96933. doi: 10.7554/eLife.96933 (PMC11616998; doi:10.7554/eLife.96933)
Supplement: Figure 8—source data 1. [file elife-96933-fig8-data1.csv]

Rate of end joining	WT	rev7∆	mre11∆	ku70∆	rev1∆	rev3∆	rev7-C1	rev7-42
	0.0049	0.00079	0	0	0.0029	0.0019	0.000097	0.0041
	0.0062	0.00037	0	0	0.0015	0.001	0.00016	0.0038
	0.0025	0.00046	0	0	0.0013	0.0013	0.00014	0.0052
Number of families	1
Number of comparisons per family	7
Alpha	0.05
Dunnett's multiple comparisons test	Mean Diff.	95.00% CI of diff.	Significant?	Summary	Adjusted P Value	A-?
WT vs. rev7∆	0.003993	0.002122 to 0.005864	Yes	****	<0.0001	B	rev7∆
WT vs. mre11∆	0.004533	0.002662 to 0.006404	Yes	****	<0.0001	C	mre11∆
WT vs. ku70∆	0.004533	0.002662 to 0.006404	Yes	****	<0.0001	D	ku70∆
WT vs. rev1∆	0.002633	0.0007624 to 0.004504	Yes	**	0.0046	E	rev1∆
WT vs. rev3∆	0.003133	0.001262 to 0.005004	Yes	***	0.0009	F	rev3∆
WT vs. rev7-C1	0.004401	0.002530 to 0.006272	Yes	****	<0.0001	G	rev7-C1
WT vs. rev7-42	0.001133	-0.0007376 to 0.003004	No	ns	0.369	H	rev7-42
Test details	Mean 1	Mean 2	Mean Diff.	SE of diff.	n1	n2	q	DF
WT vs. rev7∆	0.004533	0.00054	0.003993	0.0006399	3	3	6.241	16
WT vs. mre11∆	0.004533	0	0.004533	0.0006399	3	3	7.085	16
WT vs. ku70∆	0.004533	0	0.004533	0.0006399	3	3	7.085	16
WT vs. rev1∆	0.004533	0.0019	0.002633	0.0006399	3	3	4.115	16
WT vs. rev3∆	0.004533	0.0014	0.003133	0.0006399	3	3	4.897	16
WT vs. rev7-C1	0.004533	0.0001323	0.004401	0.0006399	3	3	6.878	16
WT vs. rev7-42	0.004533	0.0034	0.001133	0.0006399	3	3	1.771	16
Number of families	1
Number of comparisons per family	2
Alpha	0.05
Dunnett's multiple comparisons test	Mean Diff.	95.00% CI of diff.	Significant?	Summary	Adjusted P Value	A-?
rev7∆ vs. rev7-C1	0.0004077	-0.0004669 to 0.001282	No	ns	0.3664	B	rev7-C1
rev7∆ vs. rev7-42	-0.00286	-0.003735 to -0.001985	Yes	***	0.0002	C	rev7-42
Test details	Mean 1	Mean 2	Mean Diff.	SE of diff.	n1	n2	q	DF
rev7∆ vs. rev7-C1	0.00054	0.0001323	0.0004077	0.0003055	3	3	1.335	6
rev7∆ vs. rev7-42	0.00054	0.0034	-0.00286	0.0003055	3	3	9.362	6
