# Supplementary material for: Saccharomyces cerevisiae Rev7 promotes non-homologous end-joining by blocking Mre11 nuclease and Rad50’s ATPase activities and homologous recombination
Source: eLife. 2024 Dec 4;13:RP96933. doi: 10.7554/eLife.96933 (PMC11616998; doi:10.7554/eLife.96933)
Supplement: Figure 8—source data 2. [file elife-96933-fig8-data2.zip]

Archive with 8 entries (7 files):
- Figure 8-source data 2/
- __MACOSX/._Figure 8-source data 2
- Figure 8-source data 2/.DS_Store
- __MACOSX/Figure 8-source data 2/._.DS_Store
- Figure 8-source data 2/Figure 8-source data 2.tif
- __MACOSX/Figure 8-source data 2/._Figure 8-source data 2.tif
- Figure 8-source data 2/Figure 8-source data 2.pdf
- __MACOSX/Figure 8-source data 2/._Figure 8-source data 2.pdf
